# Supplementary material for: Isolation of Hepatic and Adipose-Tissue-Derived Extracellular Vesicles Using Density Gradient Separation and Size Exclusion Chromatography
Source: Int J Mol Sci. 2023 Aug 11;24(16):12704. doi: 10.3390/ijms241612704 (PMC10454538; doi:10.3390/ijms241612704)
Supplement: Supplementary file 1 [file ijms-24-12704-s001.zip]

Archive with 1 entries (1 files):
- ijms-2410757-supplementary.pdf
